# Supplementary material for: Review of the genus Coccus Linnaeus from Korea, with description of a new species (Hemiptera, Coccomorpha, Coccidae)
Source: Zookeys. 2018 Feb 5;(734):121–35. doi: 10.3897/zookeys.734.22774 (PMC5904335; doi:10.3897/zookeys.734.22774)
Supplement: XML Treatment for Coccus [file zookeys.734.22774-treatment1.xml]

<!DOCTYPE tp:taxon-treatment
  PUBLIC "-//TaxonX//DTD Taxonomic Treatment Publishing DTD v0 20100105//EN" "tax-treatment-NSO.dtd">
<tp:taxon-treatment xmlns:tp="http://www.plazi.org/taxpub"><tp:treatment-meta><kwd-group><label>Taxon classification</label><kwd><named-content xmlns:xlink="http://www.w3.org/1999/xlink" content-type="kingdom">Animalia</named-content></kwd><kwd><named-content xmlns:xlink="http://www.w3.org/1999/xlink" content-type="order">Hemiptera</named-content></kwd><kwd><named-content xmlns:xlink="http://www.w3.org/1999/xlink" content-type="family">Coccidae</named-content></kwd></kwd-group><mixed-citation publication-type="journal"><person-group><name><surname>Choi</surname><given-names>Jinyeong</given-names></name><name><surname>Lee</surname><given-names>Seunghwan</given-names></name></person-group><article-title>Review of the genus <italic><tp:taxon-name><tp:taxon-name-part taxon-name-part-type="genus" reg="Coccus">Coccus</tp:taxon-name-part></tp:taxon-name></italic> Linnaeus from Korea, with description of a new species (<tp:taxon-name><tp:taxon-name-part taxon-name-part-type="order">Hemiptera</tp:taxon-name-part></tp:taxon-name>, <tp:taxon-name><tp:taxon-name-part taxon-name-part-type="above-genus">Coccomorpha</tp:taxon-name-part></tp:taxon-name>, <tp:taxon-name><tp:taxon-name-part taxon-name-part-type="family">Coccidae</tp:taxon-name-part></tp:taxon-name>)</article-title><source>Zookeys</source><day>5</day><month>2</month><year>2018</year><volume>2018</volume><issue>734</issue><fpage>121</fpage><lpage>135</lpage><pub-id pub-id-type="doi">10.3897/zookeys.734.22774</pub-id></mixed-citation></tp:treatment-meta><tp:nomenclature><label>Genus</label><tp:taxon-name>
            <tp:taxon-name-part taxon-name-part-type="genus" reg="Coccus">Coccus</tp:taxon-name-part>
          </tp:taxon-name><tp:taxon-authority>Linnaeus, 1758: 455</tp:taxon-authority></tp:nomenclature><tp:treatment-sec sec-type="type species" id="SECID0ECGAC"><title>Type species.</title><p>
            <italic><tp:taxon-name><tp:taxon-name-part taxon-name-part-type="genus" reg="Coccus">Coccus</tp:taxon-name-part> <tp:taxon-name-part taxon-name-part-type="species" reg="hesperidum">hesperidum</tp:taxon-name-part></tp:taxon-name></italic> Linnaeus, 1758, designated by Opinion 1303 (1985).</p></tp:treatment-sec><tp:treatment-sec sec-type="diagnosis" id="SECID0ETGAC"><title>Diagnosis.</title><p>Dorsal setae pointed or blunt; dorsal tubular ducts and dorsal tubercles present or absent; marginal setae with pointed or frayed apices; ventral tubular ducts present or absent, if present, mainly distributed on medial area of thorax or submarginal area; a tibio-tarsal articulatory sclerosis present or absent on each leg. For further diagnostic characteristics, see <xref ref-type="bibr" rid="B16">Hodgson (1994)</xref> and <xref ref-type="bibr" rid="B30">Wang and Feng (2012)</xref>.</p></tp:treatment-sec><tp:treatment-sec sec-type="key" id="SECID0EBHAC"><title>Key to species of genus <italic><tp:taxon-name><tp:taxon-name-part taxon-name-part-type="genus" reg="Coccus">Coccus</tp:taxon-name-part></tp:taxon-name></italic> in Korea</title><table-wrap content-type="key" position="anchor" orientation="portrait"><table id="TID0EKDAC" rules="all"><tbody><tr><td rowspan="1" colspan="1">1</td><td rowspan="1" colspan="1">Dorsal tubercles absent; legs without tibio-tarsal articulatory scleroses; ventral tubular ducts present on abdomen only</td><td rowspan="1" colspan="1">
                    <bold><italic><tp:taxon-name><tp:taxon-name-part taxon-name-part-type="genus" reg="Coccus">C.</tp:taxon-name-part> <tp:taxon-name-part taxon-name-part-type="species" reg="pseudomagnoliarum">pseudomagnoliarum</tp:taxon-name-part></tp:taxon-name></italic> (Kuwana)</bold>
                  </td></tr><tr><td rowspan="1" colspan="1">–</td><td rowspan="1" colspan="1">Dorsal tubercles present; legs with tibio-tarsal articulatory scleroses; ventral tubular ducts present on thorax and abdomen</td><td rowspan="1" colspan="1">
                    <bold>2</bold>
                  </td></tr><tr><td rowspan="1" colspan="1">2</td><td rowspan="1" colspan="1">Ventral tubular ducts of three types (Type I: each with a broad inner ductule; Type II: each with a narrow inner ductule; Type III: each with a filamentous inner ductule) present</td><td rowspan="1" colspan="1">
                    <bold><italic><tp:taxon-name><tp:taxon-name-part taxon-name-part-type="genus" reg="Coccus">C.</tp:taxon-name-part> <tp:taxon-name-part taxon-name-part-type="species" reg="malloti">malloti</tp:taxon-name-part></tp:taxon-name></italic> (Takahashi)</bold>
                  </td></tr><tr><td rowspan="1" colspan="1">–</td><td rowspan="1" colspan="1">Ventral tubular ducts of type I, each with a narrow inner ductule</td><td rowspan="1" colspan="1">
                    <bold>3</bold>
                  </td></tr><!--PageBreak--><tr><td rowspan="1" colspan="1">3</td><td rowspan="1" colspan="1">Antenna 7-segmented; ventral tubular ducts scarce: a small group of 0–3 ducts present between mouthparts and each procoxa; a thin transverse band containing one or two ducts vertically present between mesocoxae; absent on inner submarginal area of abdomen</td><td rowspan="1" colspan="1">
                    <bold><italic><tp:taxon-name><tp:taxon-name-part taxon-name-part-type="genus" reg="Coccus">C.</tp:taxon-name-part> <tp:taxon-name-part taxon-name-part-type="species" reg="hesperidum">hesperidum</tp:taxon-name-part></tp:taxon-name></italic> (Linnaeus)</bold>
                  </td></tr><tr><td rowspan="1" colspan="1">–</td><td rowspan="1" colspan="1">Antenna 8-segmented; ventral tubular ducts abundant: a large group of 16–20 ducts present between mouthparts and each procoxa; a broad transverse band containing 4–7 ducts present vertically between mesocoxae; present on inner submarginal area of abdomen</td><td rowspan="1" colspan="1">
                    <bold><italic><tp:taxon-name><tp:taxon-name-part taxon-name-part-type="genus" reg="Coccus">C.</tp:taxon-name-part> <tp:taxon-name-part taxon-name-part-type="species" reg="ficicola">ficicola</tp:taxon-name-part></tp:taxon-name></italic> sp. n.</bold>
                  </td></tr></tbody></table></table-wrap></tp:treatment-sec><ref-list><ref id="B16"><mixed-citation xmlns:xlink="http://www.w3.org/1999/xlink" xlink:type="simple">
          <person-group><name name-style="western"><surname>Hodgson</surname><given-names>CJ</given-names></name></person-group> (<year>1994</year>) <source>The scale insect family <tp:taxon-name><tp:taxon-name-part taxon-name-part-type="family">Coccidae</tp:taxon-name-part></tp:taxon-name>: an identification manual to genera.</source> <publisher-name>CAB International Wallingford</publisher-name>, <publisher-loc>Oxon, UK</publisher-loc>, <size units="page">639 pp</size>.</mixed-citation></ref><ref id="B30"><mixed-citation xmlns:xlink="http://www.w3.org/1999/xlink" xlink:type="simple">
          <person-group><name name-style="western"><surname>Wang</surname><given-names>F</given-names></name><name name-style="western"><surname>Feng</surname><given-names>JN</given-names></name></person-group> (<year>2012</year>) <article-title>A new species of <italic><tp:taxon-name><tp:taxon-name-part taxon-name-part-type="genus">Coccus</tp:taxon-name-part></tp:taxon-name></italic> (<tp:taxon-name><tp:taxon-name-part taxon-name-part-type="order">Hemiptera</tp:taxon-name-part></tp:taxon-name>, <tp:taxon-name><tp:taxon-name-part taxon-name-part-type="superfamily">Coccoidea</tp:taxon-name-part></tp:taxon-name>, <tp:taxon-name><tp:taxon-name-part taxon-name-part-type="family">Coccidae</tp:taxon-name-part></tp:taxon-name>) from China.</article-title> <source>ZooKeys</source> <volume>244</volume>: <fpage>59</fpage>–<lpage>65</lpage>. <ext-link xlink:type="simple" ext-link-type="doi" xlink:href="10.3897/zookeys.244.4045">https://doi.org/10.3897/zookeys.244.4045</ext-link></mixed-citation></ref></ref-list></tp:taxon-treatment>
