# Supplementary material for: Review of the genus Coccus Linnaeus from Korea, with description of a new species (Hemiptera, Coccomorpha, Coccidae)
Source: Zookeys. 2018 Feb 5;(734):121–35. doi: 10.3897/zookeys.734.22774 (PMC5904335; doi:10.3897/zookeys.734.22774)
Supplement: XML Treatment for Coccus ficicola [file zookeys.734.22774-treatment2.xml]

<!DOCTYPE tp:taxon-treatment
  PUBLIC "-//TaxonX//DTD Taxonomic Treatment Publishing DTD v0 20100105//EN" "tax-treatment-NSO.dtd">
<tp:taxon-treatment xmlns:tp="http://www.plazi.org/taxpub"><tp:treatment-meta><kwd-group><label>Taxon classification</label><kwd><named-content xmlns:xlink="http://www.w3.org/1999/xlink" content-type="kingdom">Animalia</named-content></kwd><kwd><named-content xmlns:xlink="http://www.w3.org/1999/xlink" content-type="order">Hemiptera</named-content></kwd><kwd><named-content xmlns:xlink="http://www.w3.org/1999/xlink" content-type="family">Coccidae</named-content></kwd></kwd-group><mixed-citation publication-type="journal"><person-group><name><surname>Choi</surname><given-names>Jinyeong</given-names></name><name><surname>Lee</surname><given-names>Seunghwan</given-names></name></person-group><article-title>Review of the genus <italic><tp:taxon-name><tp:taxon-name-part taxon-name-part-type="genus" reg="Coccus">Coccus</tp:taxon-name-part></tp:taxon-name></italic> Linnaeus from Korea, with description of a new species (<tp:taxon-name><tp:taxon-name-part taxon-name-part-type="order">Hemiptera</tp:taxon-name-part></tp:taxon-name>, <tp:taxon-name><tp:taxon-name-part taxon-name-part-type="above-genus">Coccomorpha</tp:taxon-name-part></tp:taxon-name>, <tp:taxon-name><tp:taxon-name-part taxon-name-part-type="family">Coccidae</tp:taxon-name-part></tp:taxon-name>)</article-title><source>Zookeys</source><day>5</day><month>2</month><year>2018</year><volume>2018</volume><issue>734</issue><fpage>121</fpage><lpage>135</lpage><pub-id pub-id-type="doi">10.3897/zookeys.734.22774</pub-id></mixed-citation></tp:treatment-meta><tp:nomenclature><tp:taxon-name>
            <tp:taxon-name-part taxon-name-part-type="genus" reg="Coccus">Coccus</tp:taxon-name-part>
            <tp:taxon-name-part taxon-name-part-type="species" reg="ficicola">ficicola</tp:taxon-name-part>
            <object-id xmlns:xlink="http://www.w3.org/1999/xlink" content-type="zoobank" xlink:type="simple">http://zoobank.org/1C880C8E-9D53-4418-A87D-EFBBB2227497</object-id>
          </tp:taxon-name><tp:taxon-status xmlns:xlink="http://www.w3.org/1999/xlink" xlink:type="simple">sp. n.</tp:taxon-status><xref ref-type="fig" rid="F1">Figs 1A–D</xref><xref ref-type="fig" rid="F2">, 2A–Q</xref></tp:nomenclature><tp:treatment-sec sec-type="material" id="SECID0EENAC"><title>Material examined.</title><p>
            <bold>Holotype</bold>: adult female: Korea, Gangnam-gu, Yeoksam-dong, 18.iv.2015, coll. J.Y. Choi, on <italic><tp:taxon-name><tp:taxon-name-part taxon-name-part-type="genus" reg="Ficus">Ficus</tp:taxon-name-part> <tp:taxon-name-part taxon-name-part-type="species" reg="benghalensis">benghalensis</tp:taxon-name-part></tp:taxon-name></italic> L. (<tp:taxon-name><tp:taxon-name-part taxon-name-part-type="family">Moraceae</tp:taxon-name-part></tp:taxon-name>). <bold>Paratypes</bold>: same data as holotype, 9♀♀.</p></tp:treatment-sec><tp:treatment-sec sec-type="diagnosis" id="SECID0E5NAC"><title>Diagnosis.</title><p>Adult females in life (Fig. <xref ref-type="fig" rid="F1">1A–D</xref>) with a reticulated pattern of brown stripes and a longitudinal ridge medially on dorsum; dermal areolations present but small; dorsal tubercles present; dorsal tubular ducts sparse on submarginal area; dorsal setae with bluntly rounded apices; marginal setae usually with simple pointed apices; multilocular disc-pores usually with ten loculi; ventral tubular ducts with a narrow inner ductule, frequent on posterior region of the head, medial area of thorax, and inner submarginal area of abdomen; antennae each with eight segments; legs each with a tibio-tarsal sclerosis on the articulation.</p><fig id="F1" position="float" orientation="portrait"><label>Figure 1.</label><caption><p>
                <italic><tp:taxon-name><tp:taxon-name-part taxon-name-part-type="genus" reg="Coccus">Coccus</tp:taxon-name-part> <tp:taxon-name-part taxon-name-part-type="species" reg="ficicola">ficicola</tp:taxon-name-part></tp:taxon-name></italic> Choi &amp; Lee sp. n. <bold>A</bold> instar female <bold>B</bold> immature adult female <bold>C</bold> mature adult female <bold>D</bold> mature (upper) and immature (under) adult females.</p></caption><graphic xmlns:xlink="http://www.w3.org/1999/xlink" xlink:href="zookeys-734-121-g001.jpg" position="float" orientation="portrait" xlink:type="simple" id="oo_183663.jpg"/></fig></tp:treatment-sec><tp:treatment-sec sec-type="description" id="SECID0EIPAC"><title>Description.</title><p>
            <bold>Adult female. Living appearance</bold> (Fig. <xref ref-type="fig" rid="F1">1A–D</xref>). Body oval, flattened, or moderately convex. Young adult females yellowish to brownish, with a reticulated pattern of brown stripes except for a longitudinal ridge on mid dorsum. Older adult females becoming more convex and darker. Eggs not seen.</p><p>
            <bold>Slide-mounted material</bold> (Fig. <xref ref-type="fig" rid="F2">2A–Q</xref>). Body oval, 2.6–3.5 mm long, 2.0–3.6 mm wide, with distinct stigmatic cleft; anal clefts approximately 1/6 of body length.</p><fig id="F2" position="float" orientation="portrait"><label>Figure 2.</label><caption><p>
                <italic><tp:taxon-name><tp:taxon-name-part taxon-name-part-type="genus" reg="Coccus">Coccus</tp:taxon-name-part> <tp:taxon-name-part taxon-name-part-type="species" reg="ficicola">ficicola</tp:taxon-name-part></tp:taxon-name></italic> sp. n., adult female. <bold>A</bold> dorsal microduct <bold>B</bold> dorsal tubercle <bold>C</bold> dermal areolations <bold>D</bold> dorsal seta <bold>E</bold> stigmatic spines <bold>F</bold> marginal setae <bold>G</bold> dorsal tubular duct <bold>H</bold> anal plates <bold>I</bold> preopercular pore <bold>J</bold> multilocular disc-pores <bold>K</bold> ventral tubular duct on abdomen <bold>L</bold> leg <bold>M</bold> ventral seta <bold>N</bold> ventral tubular duct on head and thorax. <bold>O</bold> spiracular pore <bold>P</bold> ventral microduct <bold>Q</bold> antenna. Scale bars: 200 μm (<bold>L, Q</bold>); 100 μm (<bold>H</bold>); 50μm (<bold>C, E</bold>); others = 10μm.</p></caption><graphic xmlns:xlink="http://www.w3.org/1999/xlink" xlink:href="zookeys-734-121-g002.jpg" position="float" orientation="portrait" xlink:type="simple" id="oo_183664.jpg"/></fig><p>
            <italic>Dorsum</italic>. Derm membranous. Dermal areolations oval and small, each with a microduct. Dorsal tubercles normally convex, present on submarginal area, 4–6 in total on each side: two between apex of head and anterior stigmatic cleft, one or two between anterior and posterior stigmatic clefts, and one or two between posterior stigmatic cleft and anal cleft. Dorsal setae cylindrical, short, stout, blunt apically, each 6–9 μm long, moderately distributed on dorsum. Dorsal tubular ducts each with a developed outer ductule and a slender inner ductule with a developed terminal gland, sparsely present on submargin. Dorsal microducts evenly scattered over entire dorsum. Preopercular pores round and small, rather inconspicuous, 6–7 μm wide, set in a small group of approximately 6–15 in front of anal plates. Anal plates quadrate, 190–223 μm long, 160–203 μm wide, usually posterolateral margin slightly longer than anterolateral margin; anterolateral margin 119–144 μm long, posterolateral margin 130–154 μm long; each plate with four apical setae. Ano-genital fold with two pairs of anterior and three pairs of lateral margin setae. Anal ring with six long setae.</p><p>
            <italic>Margin</italic>. Marginal setae spinose, slender, slightly bent, each 16–32 μm long, mostly with simple pointed apices, but sometimes with bifid tips; with 52–59 present between anterior stigmatic clefts; 12–17 laterally present between anterior and posterior stigmatic clefts, 45–53 present between posterior stigmatic cleft and anal clefts. Stigmatic clefts deep, each with three stigmatic spines, median spine 2–3 times as long as lateral spine: medians 48–77 μm long, laterals 14–30 μm long. Eyespots located near margin.</p><p>
            <italic>Venter</italic>. Derm membranous. Multilocular disc-pores 7–8 μm wide, each with 10–12 loculi, mostly with ten loculi, abundant around vulvar area, but less frequent on anterior segments of abdomen. Spiracular pores 4–5 μm wide, each with five loculi, in a narrow band 1–2 pores wide between each spiracle and stigmatic cleft. Ventral tubular ducts of a single type, each 21–28 μm long, with a developed outer ductule and a narrow inner ductule with a flower-shaped terminal gland, approximately 16–20 ducts densely present between mouthparts and procoxa on each side; a broad transverse band containing around 4–7 ducts vertically present between mesocoxae; abundant between each meso- and metacoxa, extending around spiracles; and also sparsely scattered on <!--PageBreak--><!--PageBreak-->inner submarginal area between anal plates and each metacoxa. Ventral microducts present on entire venter, especially frequent on submargin. Ventral setae with three pairs of long pregenital setae; two pairs of long setae between antennae; other setae sharply spinose, each 7–14 μm long, moderately distributed over entire venter. Legs well developed, each with a tibio-tarsal articulation and an articulatory sclerosis; total length of each metathoracic leg 560–638 μm long: each coxa 138–163 μm long, trochanter+femur 181–213 μm long, tibia+tarsus 218–237 μm long, claw 17–26 μm long. Tarsal digitules thinner and longer than claw digitules. Spiracles normal, mostly posterior peritreme broader than anterior: anterior peritremes each 38–49 μm wide, posterior peritremes each 45–57 μm wide. Antenna 8-segmented, each 279–339 μm long. Clypeolabral shield 127–138 μm wide.</p></tp:treatment-sec><tp:treatment-sec sec-type="etymology" id="SECID0EMCAE"><title>Etymology.</title><p>Named after its host plant, <italic><tp:taxon-name><tp:taxon-name-part taxon-name-part-type="genus" reg="Ficus">Ficus</tp:taxon-name-part> <tp:taxon-name-part taxon-name-part-type="species" reg="benghalensis">benghalensis</tp:taxon-name-part></tp:taxon-name></italic> L.</p></tp:treatment-sec><tp:treatment-sec sec-type="host" id="SECID0E4CAE"><title>Host plant.</title><p>
            <tp:taxon-name><tp:taxon-name-part taxon-name-part-type="family">Moraceae</tp:taxon-name-part></tp:taxon-name>: <italic><tp:taxon-name><tp:taxon-name-part taxon-name-part-type="genus" reg="Ficus">Ficus</tp:taxon-name-part> <tp:taxon-name-part taxon-name-part-type="species" reg="benghalensis">benghalensis</tp:taxon-name-part></tp:taxon-name></italic> L.</p></tp:treatment-sec><tp:treatment-sec sec-type="comments" id="SECID0ETDAE"><title>Comments.</title><p>
            <italic><tp:taxon-name><tp:taxon-name-part taxon-name-part-type="genus" reg="Coccus">Coccus</tp:taxon-name-part> <tp:taxon-name-part taxon-name-part-type="species" reg="ficicola">ficicola</tp:taxon-name-part></tp:taxon-name></italic> sp. n. is probably a non-endemic species because it occurs on an imported ornamental plant, <italic><tp:taxon-name><tp:taxon-name-part taxon-name-part-type="genus" reg="Ficus">Ficus</tp:taxon-name-part> <tp:taxon-name-part taxon-name-part-type="species" reg="benghalensis">benghalensis</tp:taxon-name-part></tp:taxon-name></italic>, which is widely cultivated in tropical areas (<xref ref-type="bibr" rid="B26">Starr et al. 2003</xref>). In order to know the exact origin of the new species, further investigations are needed.</p></tp:treatment-sec><tp:treatment-sec sec-type="Morphological comparison of adult females of Coccus ficicola sp. n. and its related taxa" id="SECID0ETEAE"><title>Morphological comparison of adult females of <italic><tp:taxon-name><tp:taxon-name-part taxon-name-part-type="genus" reg="Coccus">Coccus</tp:taxon-name-part> <tp:taxon-name-part taxon-name-part-type="species" reg="ficicola">ficicola</tp:taxon-name-part></tp:taxon-name></italic> sp. n. and its related taxa.</title><p>Based on taxonomic articles, such as <xref ref-type="bibr" rid="B9">Gill et al. (1977)</xref>, <xref ref-type="bibr" rid="B2">Ben-Dov (1981)</xref>, <xref ref-type="bibr" rid="B1">Avasthi and Shafee (1991)</xref>, and <xref ref-type="bibr" rid="B21">Lin et al. (2017)</xref>, we selected ten species morphologically similar to <italic><tp:taxon-name><tp:taxon-name-part taxon-name-part-type="genus" reg="Coccus">C.</tp:taxon-name-part> <tp:taxon-name-part taxon-name-part-type="species" reg="ficicola">ficicola</tp:taxon-name-part></tp:taxon-name></italic> sp. n.: <italic><tp:taxon-name><tp:taxon-name-part taxon-name-part-type="genus" reg="Coccus">C.</tp:taxon-name-part> <tp:taxon-name-part taxon-name-part-type="species" reg="capparidis">capparidis</tp:taxon-name-part></tp:taxon-name></italic> (Green, 1904), <italic><tp:taxon-name><tp:taxon-name-part taxon-name-part-type="genus" reg="Coccus">C.</tp:taxon-name-part> <tp:taxon-name-part taxon-name-part-type="species" reg="discrepans">discrepans</tp:taxon-name-part></tp:taxon-name></italic> (Green, 1904), <italic><tp:taxon-name><tp:taxon-name-part taxon-name-part-type="genus" reg="Coccus">C.</tp:taxon-name-part> <tp:taxon-name-part taxon-name-part-type="species" reg="elatensis">elatensis</tp:taxon-name-part></tp:taxon-name></italic> (Ben-Dov, 1981), <italic><tp:taxon-name><tp:taxon-name-part taxon-name-part-type="genus" reg="Coccus">C.</tp:taxon-name-part> <tp:taxon-name-part taxon-name-part-type="species" reg="formicarii">formicarii</tp:taxon-name-part></tp:taxon-name></italic> (Green, 1896), <italic><tp:taxon-name><tp:taxon-name-part taxon-name-part-type="genus" reg="Coccus">C.</tp:taxon-name-part> <tp:taxon-name-part taxon-name-part-type="species" reg="gymnospori">gymnospori</tp:taxon-name-part></tp:taxon-name></italic> (Green, 1908), <italic><tp:taxon-name><tp:taxon-name-part taxon-name-part-type="genus" reg="Coccus">C.</tp:taxon-name-part> <tp:taxon-name-part taxon-name-part-type="species" reg="hesperidum">hesperidum</tp:taxon-name-part></tp:taxon-name></italic> (Linnaeus, 1758), <italic><tp:taxon-name><tp:taxon-name-part taxon-name-part-type="genus" reg="Coccus">C.</tp:taxon-name-part> <tp:taxon-name-part taxon-name-part-type="species" reg="latioperculatum">latioperculatum</tp:taxon-name-part></tp:taxon-name></italic> (Green, 1922), <italic><tp:taxon-name><tp:taxon-name-part taxon-name-part-type="genus" reg="Coccus">C.</tp:taxon-name-part> <tp:taxon-name-part taxon-name-part-type="species" reg="moestus">moestus</tp:taxon-name-part></tp:taxon-name></italic> (De Lotto, 1959), <italic><tp:taxon-name><tp:taxon-name-part taxon-name-part-type="genus" reg="Coccus">C.</tp:taxon-name-part> <tp:taxon-name-part taxon-name-part-type="species" reg="praetermissus">praetermissus</tp:taxon-name-part></tp:taxon-name></italic> Lin &amp; Tanaka, 2017, and <italic><tp:taxon-name><tp:taxon-name-part taxon-name-part-type="genus" reg="Coccus">C.</tp:taxon-name-part> <tp:taxon-name-part taxon-name-part-type="species" reg="sulawesicus">sulawesicus</tp:taxon-name-part></tp:taxon-name></italic> Gavrilov, 2013. The morphological characters of adult females of <italic><tp:taxon-name><tp:taxon-name-part taxon-name-part-type="genus" reg="Coccus">Coccus</tp:taxon-name-part> <tp:taxon-name-part taxon-name-part-type="species" reg="ficicola">ficicola</tp:taxon-name-part></tp:taxon-name></italic> and the ten species are summarized in Table <xref ref-type="table" rid="T1">1</xref>.</p><table-wrap id="T1" position="float" orientation="portrait"><label>Table 1.</label><caption><p>Comparison of morphological characters of adult females of <italic><tp:taxon-name><tp:taxon-name-part taxon-name-part-type="genus" reg="Coccus">Coccus</tp:taxon-name-part> <tp:taxon-name-part taxon-name-part-type="species" reg="ficicola">ficicola</tp:taxon-name-part></tp:taxon-name></italic> sp. n. and its related taxa.</p></caption><table id="TID0EJAAE" rules="all"><tbody><tr><th rowspan="1" colspan="1">Species</th><th rowspan="1" colspan="1">Dorsal tubercles</th><th rowspan="1" colspan="1">Dorsal tubular ducts</th><th rowspan="1" colspan="1">Dorsal setae</th><th rowspan="1" colspan="1">Preopercular pores</th><th rowspan="1" colspan="1">Marginal setae</th><th rowspan="1" colspan="1">Antenna</th><th rowspan="1" colspan="1">Pregenital setae</th><th rowspan="1" colspan="1">Tibio-tarsal sclerosis</th><th rowspan="1" colspan="1">Ventral tubular ducts</th><th rowspan="1" colspan="1">Reference</th></tr><tr><td rowspan="1" colspan="1">
                    <italic><tp:taxon-name><tp:taxon-name-part taxon-name-part-type="genus" reg="Coccus">C.</tp:taxon-name-part> <tp:taxon-name-part taxon-name-part-type="species" reg="ficicola">ficicola</tp:taxon-name-part></tp:taxon-name></italic> sp. n.</td><td rowspan="1" colspan="1">Present</td><td rowspan="1" colspan="1">Present</td><td rowspan="1" colspan="1">Bluntly rounded</td><td rowspan="1" colspan="1">Present</td><td rowspan="1" colspan="1">Pointed or frayed</td><td rowspan="1" colspan="1">Eight segments</td><td rowspan="1" colspan="1">Three pairs</td><td rowspan="1" colspan="1">Present</td><td rowspan="1" colspan="1">Present on medial area of head, pro-, and mesothorax; submarginal area of abdomen</td><td rowspan="1" colspan="1">This study</td></tr><tr><td rowspan="1" colspan="1">
                    <italic><tp:taxon-name><tp:taxon-name-part taxon-name-part-type="genus" reg="Coccus">C.</tp:taxon-name-part> <tp:taxon-name-part taxon-name-part-type="species" reg="capparidis">capparidis</tp:taxon-name-part></tp:taxon-name></italic>
                  </td><td rowspan="1" colspan="1">Present</td><td rowspan="1" colspan="1">Absent</td><td rowspan="1" colspan="1">Bluntly rounded</td><td rowspan="1" colspan="1">Present</td><td rowspan="1" colspan="1">Pointed or frayed</td><td rowspan="1" colspan="1">Six or seven segments</td><td rowspan="1" colspan="1">One or two pairs</td><td rowspan="1" colspan="1">Absent</td><td rowspan="1" colspan="1">Present on submarginal area of abdomen</td><td rowspan="1" colspan="1">
                    <xref ref-type="bibr" rid="B31">Williams and Watson 1990</xref>
                  </td></tr><tr><td rowspan="1" colspan="1">
                    <italic><tp:taxon-name><tp:taxon-name-part taxon-name-part-type="genus" reg="Coccus">C.</tp:taxon-name-part> <tp:taxon-name-part taxon-name-part-type="species" reg="discrepans">discrepans</tp:taxon-name-part></tp:taxon-name></italic>
                  </td><td rowspan="1" colspan="1">Present</td><td rowspan="1" colspan="1">Absent</td><td rowspan="1" colspan="1">Sharply pointed or bluntly rounded</td><td rowspan="1" colspan="1">absent</td><td rowspan="1" colspan="1">Pointed or frayed</td><td rowspan="1" colspan="1">Seven segments</td><td rowspan="1" colspan="1">Three pairs</td><td rowspan="1" colspan="1">Present</td><td rowspan="1" colspan="1">Present on medial area of mesothorax</td><td rowspan="1" colspan="1">
                    <xref ref-type="bibr" rid="B1">Avasthi and Shafee 1991</xref>; <xref ref-type="bibr" rid="B28">Tao et al. 1983</xref></td></tr><tr><td rowspan="1" colspan="1">
                    <italic><tp:taxon-name><tp:taxon-name-part taxon-name-part-type="genus" reg="Coccus">C.</tp:taxon-name-part> <tp:taxon-name-part taxon-name-part-type="species" reg="elatensis">elatensis</tp:taxon-name-part></tp:taxon-name></italic>
                  </td><td rowspan="1" colspan="1">Present</td><td rowspan="1" colspan="1">Present</td><td rowspan="1" colspan="1">Bluntly rounded</td><td rowspan="1" colspan="1">Present</td><td rowspan="1" colspan="1">Pointed or frayed</td><td rowspan="1" colspan="1">Eight segments</td><td rowspan="1" colspan="1">Four pairs</td><td rowspan="1" colspan="1">Present</td><td rowspan="1" colspan="1">Present on medial area of mesothorax</td><td rowspan="1" colspan="1">
                    <xref ref-type="bibr" rid="B2">Ben-Dov 1981</xref>
                  </td></tr><tr><td rowspan="1" colspan="1">
                    <italic><tp:taxon-name><tp:taxon-name-part taxon-name-part-type="genus" reg="Coccus">C.</tp:taxon-name-part> <tp:taxon-name-part taxon-name-part-type="species" reg="formicarii">formicarii</tp:taxon-name-part></tp:taxon-name></italic>
                  </td><td rowspan="1" colspan="1">Absent</td><td rowspan="1" colspan="1">Absent</td><td rowspan="1" colspan="1">Sharply pointed (setose)</td><td rowspan="1" colspan="1">Present</td><td rowspan="1" colspan="1">Pointed (setose)</td><td rowspan="1" colspan="1">Seven or eight segments</td><td rowspan="1" colspan="1">Three pairs</td><td rowspan="1" colspan="1">Absent</td><td rowspan="1" colspan="1">Present on medial area of head, pro-, and mesothorax</td><td rowspan="1" colspan="1">
                    <xref ref-type="bibr" rid="B16">Hodgson 1994</xref>
                  </td></tr><tr><td rowspan="1" colspan="1">
                    <italic><tp:taxon-name><tp:taxon-name-part taxon-name-part-type="genus" reg="Coccus">C.</tp:taxon-name-part> <tp:taxon-name-part taxon-name-part-type="species" reg="gymnospori">gymnospori</tp:taxon-name-part></tp:taxon-name></italic>
                  </td><td rowspan="1" colspan="1">Present</td><td rowspan="1" colspan="1">Present</td><td rowspan="1" colspan="1">Bluntly rounded</td><td rowspan="1" colspan="1">Present</td><td rowspan="1" colspan="1">Pointed or frayed</td><td rowspan="1" colspan="1">Eight segments</td><td rowspan="1" colspan="1">Three pairs</td><td rowspan="1" colspan="1">Present</td><td rowspan="1" colspan="1">Present on medial area of head and mesothorax</td><td rowspan="1" colspan="1">
                    <xref ref-type="bibr" rid="B2">Ben-Dov 1981</xref>
                  </td></tr><tr><td rowspan="1" colspan="1">
                    <italic><tp:taxon-name><tp:taxon-name-part taxon-name-part-type="genus" reg="Coccus">C.</tp:taxon-name-part> <tp:taxon-name-part taxon-name-part-type="species" reg="hesperidum">hesperidum</tp:taxon-name-part></tp:taxon-name></italic>
                  </td><td rowspan="1" colspan="1">Present</td><td rowspan="1" colspan="1">Present<break/> or absent</td><td rowspan="1" colspan="1">Sharply pointed</td><td rowspan="1" colspan="1">Present</td><td rowspan="1" colspan="1">Pointed or frayed</td><td rowspan="1" colspan="1">Seven segments</td><td rowspan="1" colspan="1">Three pairs</td><td rowspan="1" colspan="1">Present</td><td rowspan="1" colspan="1">Present on medial area of pro- and mesothorax; laterad to genital opening</td><td rowspan="1" colspan="1">
                    <xref ref-type="bibr" rid="B16">Hodgson 1994</xref>; <xref ref-type="bibr" rid="B21">Lin et al. 2017</xref></td></tr><tr><td rowspan="1" colspan="1">
                    <italic><tp:taxon-name><tp:taxon-name-part taxon-name-part-type="genus" reg="Coccus">C.</tp:taxon-name-part> <tp:taxon-name-part taxon-name-part-type="species" reg="latioperculatum">latioperculatum</tp:taxon-name-part></tp:taxon-name></italic>
                  </td><td rowspan="1" colspan="1">Absent</td><td rowspan="1" colspan="1">Absent</td><td rowspan="1" colspan="1">Bluntly rounded</td><td rowspan="1" colspan="1">Present</td><td rowspan="1" colspan="1">Frayed</td><td rowspan="1" colspan="1">Seven segments</td><td rowspan="1" colspan="1">Two pairs</td><td rowspan="1" colspan="1">Present</td><td rowspan="1" colspan="1">Present on medial area of pro- and mesothorax</td><td rowspan="1" colspan="1">
                    <xref ref-type="bibr" rid="B1">Avasthi and Shafee 1991</xref>
                  </td></tr><tr><td rowspan="1" colspan="1">
                    <italic><tp:taxon-name><tp:taxon-name-part taxon-name-part-type="genus" reg="Coccus">C.</tp:taxon-name-part> <tp:taxon-name-part taxon-name-part-type="species" reg="moestus">moestus</tp:taxon-name-part></tp:taxon-name></italic>
                  </td><td rowspan="1" colspan="1">Present</td><td rowspan="1" colspan="1">Present</td><td rowspan="1" colspan="1">Bluntly rounded</td><td rowspan="1" colspan="1">Present</td><td rowspan="1" colspan="1">Frayed</td><td rowspan="1" colspan="1">Seven or eight segments</td><td rowspan="1" colspan="1">Three pairs</td><td rowspan="1" colspan="1">Present</td><td rowspan="1" colspan="1">Present on medial area of mesothorax</td><td rowspan="1" colspan="1">
                    <xref ref-type="bibr" rid="B9">Gill et al. 1977</xref>
                  </td></tr><tr><td rowspan="1" colspan="1">
                    <italic><tp:taxon-name><tp:taxon-name-part taxon-name-part-type="genus" reg="Coccus">C.</tp:taxon-name-part> <tp:taxon-name-part taxon-name-part-type="species" reg="praetermissus">praetermissus</tp:taxon-name-part></tp:taxon-name></italic>
                  </td><td rowspan="1" colspan="1">Present</td><td rowspan="1" colspan="1">Present</td><td rowspan="1" colspan="1">Bluntly rounded</td><td rowspan="1" colspan="1">Present</td><td rowspan="1" colspan="1">Pointed or frayed</td><td rowspan="1" colspan="1">Seven segments</td><td rowspan="1" colspan="1">Three pairs</td><td rowspan="1" colspan="1">Present</td><td rowspan="1" colspan="1">Present on medial area of mesothorax</td><td rowspan="1" colspan="1">
                    <xref ref-type="bibr" rid="B21">Lin et al. 2017</xref>
                  </td></tr><tr><td rowspan="1" colspan="1">
                    <italic><tp:taxon-name><tp:taxon-name-part taxon-name-part-type="genus" reg="Coccus">C.</tp:taxon-name-part> <tp:taxon-name-part taxon-name-part-type="species" reg="sulawesicus">sulawesicus</tp:taxon-name-part></tp:taxon-name></italic>
                  </td><td rowspan="1" colspan="1">Absent</td><td rowspan="1" colspan="1">Absent</td><td rowspan="1" colspan="1">Sharply pointed</td><td rowspan="1" colspan="1">Present</td><td rowspan="1" colspan="1">Pointed or frayed</td><td rowspan="1" colspan="1">Seven or eight segments</td><td rowspan="1" colspan="1">Three pairs</td><td rowspan="1" colspan="1">Present</td><td rowspan="1" colspan="1">Present on medial area of meso- and metathorax</td><td rowspan="1" colspan="1">
                    <xref ref-type="bibr" rid="B8">Gavrilov-Zimin 2013</xref>
                  </td></tr></tbody></table></table-wrap><p>In the morphological comparison, <italic><tp:taxon-name><tp:taxon-name-part taxon-name-part-type="genus" reg="Coccus">Coccus</tp:taxon-name-part> <tp:taxon-name-part taxon-name-part-type="species" reg="ficicola">ficicola</tp:taxon-name-part></tp:taxon-name></italic> shows a new combination of morphological characters; in particular, the distributional pattern of ventral tubular ducts of the species reveals uniqueness among the nine morphological characters. <italic><tp:taxon-name><tp:taxon-name-part taxon-name-part-type="genus" reg="Coccus">Coccus</tp:taxon-name-part> <tp:taxon-name-part taxon-name-part-type="species" reg="ficicola">ficicola</tp:taxon-name-part></tp:taxon-name></italic> is most closely related to <italic><tp:taxon-name><tp:taxon-name-part taxon-name-part-type="genus" reg="Coccus">C.</tp:taxon-name-part> <tp:taxon-name-part taxon-name-part-type="species" reg="gymnospori">gymnospori</tp:taxon-name-part></tp:taxon-name></italic> (Green), in having (i) dorsal tubercles, (ii) dorsal tubular ducts on submarginal area, (iii) dorsal setae with bluntly rounded apices, (iv) preopercular pores, (v) marginal setae with pointed or frayed apices, (vi) antenna with eight segments, (vii) three pairs of pregenital setae, and (viii) tibio-tarsal sclerosis. However, <italic><tp:taxon-name><tp:taxon-name-part taxon-name-part-type="genus" reg="Coccus">C.</tp:taxon-name-part> <tp:taxon-name-part taxon-name-part-type="species" reg="ficicola">ficicola</tp:taxon-name-part></tp:taxon-name></italic> differs from <italic><tp:taxon-name><tp:taxon-name-part taxon-name-part-type="genus" reg="Coccus">C.</tp:taxon-name-part> <tp:taxon-name-part taxon-name-part-type="species" reg="gymnospori">gymnospori</tp:taxon-name-part></tp:taxon-name></italic> in having the following combination of character states (character states of <italic><tp:taxon-name><tp:taxon-name-part taxon-name-part-type="genus" reg="Coccus">C.</tp:taxon-name-part> <tp:taxon-name-part taxon-name-part-type="species" reg="gymnospori">gymnospori</tp:taxon-name-part></tp:taxon-name></italic> in parenthesis): (i) ventral tubular ducts abundant, 16 to 20 ducts present between mouthparts and each procoxa (few, only 3 or 4 ducts); a broad transverse band containing 4–7 ducts vertically between metacoxae (thin, containing one or two ducts); and present on inner submarginal area of abdomen (entirely absent), and (ii) multilocular disc-pores extending further anteriorly (restricted to preceding two abdominal segments) (<xref ref-type="bibr" rid="B2">Ben-Dov 1981</xref>; Avasthi and Shafee 1989).</p><p>Although the African species, <italic><tp:taxon-name><tp:taxon-name-part taxon-name-part-type="genus" reg="Coccus">C.</tp:taxon-name-part> <tp:taxon-name-part taxon-name-part-type="species" reg="africanus">africanus</tp:taxon-name-part></tp:taxon-name></italic> (Newstead) and <italic><tp:taxon-name><tp:taxon-name-part taxon-name-part-type="genus" reg="Coccus">C.</tp:taxon-name-part> <tp:taxon-name-part taxon-name-part-type="species" reg="alpinus">alpinus</tp:taxon-name-part></tp:taxon-name></italic> De Lotto, are not included in the list of related taxa for morphological comparison, <italic><tp:taxon-name><tp:taxon-name-part taxon-name-part-type="genus" reg="Coccus">C.</tp:taxon-name-part> <tp:taxon-name-part taxon-name-part-type="species" reg="ficicola">ficicola</tp:taxon-name-part></tp:taxon-name></italic> is <!--PageBreak--><!--PageBreak-->similar to both species in having abundant ventral tubular ducts. However, <italic><tp:taxon-name><tp:taxon-name-part taxon-name-part-type="genus" reg="Coccus">C.</tp:taxon-name-part> <tp:taxon-name-part taxon-name-part-type="species" reg="ficicola">ficicola</tp:taxon-name-part></tp:taxon-name></italic> does not have continuous ventral tubular ducts between the metacoxae, whereas both African species have this character state (<xref ref-type="bibr" rid="B4">De Lotto 1957</xref>; <xref ref-type="bibr" rid="B6">De Lotto 1960</xref>; <xref ref-type="bibr" rid="B10">Granara de Willink et al. 2010</xref>).</p></tp:treatment-sec><ref-list><ref id="B26"><mixed-citation xmlns:xlink="http://www.w3.org/1999/xlink" xlink:type="simple">
          <person-group><name name-style="western"><surname>Starr</surname><given-names>F</given-names></name><name name-style="western"><surname>Starr</surname><given-names>K</given-names></name><name name-style="western"><surname>Loope</surname><given-names>L</given-names></name></person-group> (<year>2003</year>) <italic><tp:taxon-name><tp:taxon-name-part taxon-name-part-type="genus">Ficus</tp:taxon-name-part> <tp:taxon-name-part taxon-name-part-type="species">benghalensis</tp:taxon-name-part></tp:taxon-name></italic>. Datasheet, Hawaiian Ecosystems at Risk project. <ext-link xlink:type="simple" ext-link-type="uri" xlink:href="http://www.cabi.org/isc/datasheet/24066">www.cabi.org/isc/datasheet/24066</ext-link></mixed-citation></ref><ref id="B9"><mixed-citation xmlns:xlink="http://www.w3.org/1999/xlink" xlink:type="simple">
          <person-group><name name-style="western"><surname>Gill</surname><given-names>RJ</given-names></name><name name-style="western"><surname>Nakahara</surname><given-names>S</given-names></name><name name-style="western"><surname>Williams</surname><given-names>ML</given-names></name></person-group> (<year>1977</year>) <article-title>A review of the genus <italic><tp:taxon-name><tp:taxon-name-part taxon-name-part-type="genus">Coccus</tp:taxon-name-part></tp:taxon-name></italic> Linnaeus in America north of Panama (<tp:taxon-name><tp:taxon-name-part taxon-name-part-type="suborder">Homoptera</tp:taxon-name-part></tp:taxon-name>: <tp:taxon-name><tp:taxon-name-part taxon-name-part-type="superfamily">Coccoidea</tp:taxon-name-part></tp:taxon-name>: <tp:taxon-name><tp:taxon-name-part taxon-name-part-type="family">Coccidae</tp:taxon-name-part></tp:taxon-name>).</article-title> <source>Occasional Papers in Entomology, State of California Department of Food and Agriculture</source> <volume>24</volume>: <fpage>1</fpage>–<lpage>44</lpage>.</mixed-citation></ref><ref id="B2"><mixed-citation xmlns:xlink="http://www.w3.org/1999/xlink" xlink:type="simple">
          <person-group><name name-style="western"><surname>Ben-Dov</surname><given-names>Y</given-names></name></person-group> (<year>1981</year>) <article-title>A new species of <italic><tp:taxon-name><tp:taxon-name-part taxon-name-part-type="genus">Coccus</tp:taxon-name-part></tp:taxon-name></italic> (<tp:taxon-name><tp:taxon-name-part taxon-name-part-type="order">Hemiptera</tp:taxon-name-part></tp:taxon-name>: <tp:taxon-name><tp:taxon-name-part taxon-name-part-type="family">Coccidae</tp:taxon-name-part></tp:taxon-name>) from mango in Israel, and a redescription of <italic><tp:taxon-name><tp:taxon-name-part taxon-name-part-type="genus">C.</tp:taxon-name-part> <tp:taxon-name-part taxon-name-part-type="species">gymnospori</tp:taxon-name-part></tp:taxon-name></italic> (Green).</article-title> <source>Bulletin of Entomological Research</source> <volume>71</volume>(<issue>04</issue>): <fpage>649</fpage>–<lpage>654</lpage>. <ext-link xlink:type="simple" ext-link-type="doi" xlink:href="10.1017/S0007485300010178">https://doi.org/10.1017/S0007485300010178</ext-link></mixed-citation></ref><ref id="B1"><mixed-citation xmlns:xlink="http://www.w3.org/1999/xlink" xlink:type="simple">
          <person-group><name name-style="western"><surname>Avasthi</surname><given-names>RK</given-names></name><name name-style="western"><surname>Shafee</surname><given-names>SA</given-names></name></person-group> (<year>1991</year>) <article-title>Revision of the genus <italic><tp:taxon-name><tp:taxon-name-part taxon-name-part-type="genus">Coccus</tp:taxon-name-part></tp:taxon-name></italic> Linn. in India (<tp:taxon-name><tp:taxon-name-part taxon-name-part-type="class">Insecta</tp:taxon-name-part></tp:taxon-name>, <tp:taxon-name><tp:taxon-name-part taxon-name-part-type="suborder">Homoptera</tp:taxon-name-part></tp:taxon-name>, <tp:taxon-name><tp:taxon-name-part taxon-name-part-type="family">Coccidae</tp:taxon-name-part></tp:taxon-name>).</article-title> <source>Journal of the Bombay Natural History Society</source> <volume>88</volume>(<issue>3</issue>): <fpage>329</fpage>–<lpage>348</lpage>.</mixed-citation></ref><ref id="B21"><mixed-citation xmlns:xlink="http://www.w3.org/1999/xlink" xlink:type="simple">
          <person-group><name name-style="western"><surname>Lin</surname><given-names>YP</given-names></name><name name-style="western"><surname>Tanaka</surname><given-names>H</given-names></name><name name-style="western"><surname>Cook</surname><given-names>LG</given-names></name></person-group> (<year>2017</year>) <article-title>A newly recognised species that has been confused with the global polyphagous pest scale insect, <italic><tp:taxon-name><tp:taxon-name-part taxon-name-part-type="genus">Coccus</tp:taxon-name-part> <tp:taxon-name-part taxon-name-part-type="species">hesperidum</tp:taxon-name-part></tp:taxon-name></italic> Linnaeus (<tp:taxon-name><tp:taxon-name-part taxon-name-part-type="order">Hemiptera</tp:taxon-name-part></tp:taxon-name>: <tp:taxon-name><tp:taxon-name-part taxon-name-part-type="above-genus">Coccomorpha</tp:taxon-name-part></tp:taxon-name>: <tp:taxon-name><tp:taxon-name-part taxon-name-part-type="family">Coccidae</tp:taxon-name-part></tp:taxon-name>).</article-title> <source>Zootaxa</source> <volume>4320</volume>(<issue>3</issue>): <fpage>571</fpage>–<lpage>591</lpage>. <ext-link xlink:type="simple" ext-link-type="doi" xlink:href="10.11646/zootaxa.4324.3.10">https://doi.org/10.11646/zootaxa.4324.3.10</ext-link></mixed-citation></ref><ref id="B31"><mixed-citation xmlns:xlink="http://www.w3.org/1999/xlink" xlink:type="simple">
          <person-group><name name-style="western"><surname>Williams</surname><given-names>DJ</given-names></name><name name-style="western"><surname>Watson</surname><given-names>GW</given-names></name></person-group> (<year>1990</year>) <source>The scale insects of the tropical South Pacific Region. Pt. 3: The soft scales (<tp:taxon-name><tp:taxon-name-part taxon-name-part-type="family">Coccidae</tp:taxon-name-part></tp:taxon-name>) and other families.</source> <publisher-name>CAB International</publisher-name>, <publisher-loc>Wallingford, Oxon</publisher-loc>, <size units="page">267 pp</size>.</mixed-citation></ref><ref id="B28"><mixed-citation xmlns:xlink="http://www.w3.org/1999/xlink" xlink:type="simple">
          <person-group><name name-style="western"><surname>Tao</surname><given-names>CCC</given-names></name><name name-style="western"><surname>Wong</surname><given-names>CY</given-names></name><name name-style="western"><surname>Chang</surname><given-names>YC</given-names></name></person-group> (<year>1983</year>) <article-title>Monograph of <tp:taxon-name><tp:taxon-name-part taxon-name-part-type="family">Coccidae</tp:taxon-name-part></tp:taxon-name> of Taiwan, Republic of China (<tp:taxon-name><tp:taxon-name-part taxon-name-part-type="suborder">Homoptera</tp:taxon-name-part></tp:taxon-name>: <tp:taxon-name><tp:taxon-name-part taxon-name-part-type="superfamily">Coccoidea</tp:taxon-name-part></tp:taxon-name>).</article-title> <source>Journal of Taiwan Museum</source> <volume>36</volume>(<issue>1</issue>): <fpage>57</fpage>–<lpage>107</lpage>.</mixed-citation></ref><ref id="B16"><mixed-citation xmlns:xlink="http://www.w3.org/1999/xlink" xlink:type="simple">
          <person-group><name name-style="western"><surname>Hodgson</surname><given-names>CJ</given-names></name></person-group> (<year>1994</year>) <source>The scale insect family <tp:taxon-name><tp:taxon-name-part taxon-name-part-type="family">Coccidae</tp:taxon-name-part></tp:taxon-name>: an identification manual to genera.</source> <publisher-name>CAB International Wallingford</publisher-name>, <publisher-loc>Oxon, UK</publisher-loc>, <size units="page">639 pp</size>.</mixed-citation></ref><ref id="B8"><mixed-citation xmlns:xlink="http://www.w3.org/1999/xlink" xlink:type="simple">
          <person-group><name name-style="western"><surname>Gavrilov-Zimin</surname><given-names>IA</given-names></name></person-group> (<year>2013</year>) <article-title>New scale insects (<tp:taxon-name><tp:taxon-name-part taxon-name-part-type="suborder">Homoptera</tp:taxon-name-part></tp:taxon-name>: <tp:taxon-name><tp:taxon-name-part taxon-name-part-type="infraorder">Coccinea</tp:taxon-name-part></tp:taxon-name>) from Sulawesi and New Guinea, with some other additions to the Indonesian fauna.</article-title> <source>Tropical Zoology</source> <volume>26</volume>: <fpage>64</fpage>–<lpage>86</lpage>. <ext-link xlink:type="simple" ext-link-type="doi" xlink:href="10.1080/03946975.2013.807570">https://doi.org/10.1080/03946975.2013.807570</ext-link></mixed-citation></ref><ref id="B4"><mixed-citation xmlns:xlink="http://www.w3.org/1999/xlink" xlink:type="simple">
          <person-group><name name-style="western"><surname>De Lotto</surname><given-names>G</given-names></name></person-group> (<year>1957</year>) <article-title>On some Ethiopian species of the genus <italic><tp:taxon-name><tp:taxon-name-part taxon-name-part-type="genus">Coccus</tp:taxon-name-part></tp:taxon-name></italic> (<tp:taxon-name><tp:taxon-name-part taxon-name-part-type="suborder">Homoptera</tp:taxon-name-part></tp:taxon-name>: <tp:taxon-name><tp:taxon-name-part taxon-name-part-type="superfamily">Coccoidea</tp:taxon-name-part></tp:taxon-name>: <tp:taxon-name><tp:taxon-name-part taxon-name-part-type="family">Coccidae</tp:taxon-name-part></tp:taxon-name>).</article-title> <source>Journal of the Entomological Society of southern Africa</source> <volume>20</volume>: <fpage>295</fpage>–<lpage>314</lpage>.</mixed-citation></ref><ref id="B6"><mixed-citation xmlns:xlink="http://www.w3.org/1999/xlink" xlink:type="simple">
          <person-group><name name-style="western"><surname>De Lotto</surname><given-names>G</given-names></name></person-group> (<year>1960</year>) <article-title>The green scales of coffee in Africa south of the Sahara (<tp:taxon-name><tp:taxon-name-part taxon-name-part-type="suborder">Homoptera</tp:taxon-name-part></tp:taxon-name>, <tp:taxon-name><tp:taxon-name-part taxon-name-part-type="family">Coccidae</tp:taxon-name-part></tp:taxon-name>).</article-title> <source>Bulletin of Entomological Research</source> <volume>51</volume>: <fpage>389</fpage>–<lpage>403</lpage>. <ext-link xlink:type="simple" ext-link-type="doi" xlink:href="10.1017/S0007485300058041">https://doi.org/10.1017/S0007485300058041</ext-link></mixed-citation></ref><ref id="B10"><mixed-citation xmlns:xlink="http://www.w3.org/1999/xlink" xlink:type="simple">
          <person-group><name name-style="western"><surname>Granara de Willink</surname><given-names>MC</given-names></name><name name-style="western"><surname>Pirovani</surname><given-names>VD</given-names></name><name name-style="western"><surname>Ferreira</surname><given-names>PS</given-names></name></person-group> (<year>2010</year>) <article-title>Las Especies de <italic><tp:taxon-name><tp:taxon-name-part taxon-name-part-type="genus">Coccus</tp:taxon-name-part></tp:taxon-name></italic> que Afectan <italic><tp:taxon-name><tp:taxon-name-part taxon-name-part-type="genus">Coffea</tp:taxon-name-part> <tp:taxon-name-part taxon-name-part-type="species">arabica</tp:taxon-name-part></tp:taxon-name></italic> en Brasil (<tp:taxon-name><tp:taxon-name-part taxon-name-part-type="superfamily">Coccoidea</tp:taxon-name-part></tp:taxon-name>: <tp:taxon-name><tp:taxon-name-part taxon-name-part-type="family">Coccidae</tp:taxon-name-part></tp:taxon-name>) y Redescripción de Dos Especies. [<italic><tp:taxon-name><tp:taxon-name-part taxon-name-part-type="genus">Coccus</tp:taxon-name-part></tp:taxon-name></italic> Species affecting <italic><tp:taxon-name><tp:taxon-name-part taxon-name-part-type="genus">Coffea</tp:taxon-name-part> <tp:taxon-name-part taxon-name-part-type="species">arabica</tp:taxon-name-part></tp:taxon-name></italic> in Brazil (<tp:taxon-name>Coccoideae</tp:taxon-name>: <tp:taxon-name><tp:taxon-name-part taxon-name-part-type="family">Coccidae</tp:taxon-name-part></tp:taxon-name>) and the redescription of two Species.].</article-title> <source>Neotropical Entomology</source> <volume>39</volume>(<issue>3</issue>): <fpage>391</fpage>–<lpage>399</lpage>. <ext-link xlink:type="simple" ext-link-type="doi" xlink:href="10.1590/S1519-566X2010000300013">https://doi.org/10.1590/S1519-566X2010000300013</ext-link></mixed-citation></ref></ref-list></tp:taxon-treatment>
