# Supplementary material for: Review of the genus Coccus Linnaeus from Korea, with description of a new species (Hemiptera, Coccomorpha, Coccidae)
Source: Zookeys. 2018 Feb 5;(734):121–35. doi: 10.3897/zookeys.734.22774 (PMC5904335; doi:10.3897/zookeys.734.22774)
Supplement: XML Treatment for Coccus hesperidum [file zookeys.734.22774-treatment3.xml]

<!DOCTYPE tp:taxon-treatment
  PUBLIC "-//TaxonX//DTD Taxonomic Treatment Publishing DTD v0 20100105//EN" "tax-treatment-NSO.dtd">
<tp:taxon-treatment xmlns:tp="http://www.plazi.org/taxpub"><tp:treatment-meta><kwd-group><label>Taxon classification</label><kwd><named-content xmlns:xlink="http://www.w3.org/1999/xlink" content-type="kingdom">Animalia</named-content></kwd><kwd><named-content xmlns:xlink="http://www.w3.org/1999/xlink" content-type="order">Hemiptera</named-content></kwd><kwd><named-content xmlns:xlink="http://www.w3.org/1999/xlink" content-type="family">Coccidae</named-content></kwd></kwd-group><mixed-citation publication-type="journal"><person-group><name><surname>Choi</surname><given-names>Jinyeong</given-names></name><name><surname>Lee</surname><given-names>Seunghwan</given-names></name></person-group><article-title>Review of the genus <italic><tp:taxon-name><tp:taxon-name-part taxon-name-part-type="genus" reg="Coccus">Coccus</tp:taxon-name-part></tp:taxon-name></italic> Linnaeus from Korea, with description of a new species (<tp:taxon-name><tp:taxon-name-part taxon-name-part-type="order">Hemiptera</tp:taxon-name-part></tp:taxon-name>, <tp:taxon-name><tp:taxon-name-part taxon-name-part-type="above-genus">Coccomorpha</tp:taxon-name-part></tp:taxon-name>, <tp:taxon-name><tp:taxon-name-part taxon-name-part-type="family">Coccidae</tp:taxon-name-part></tp:taxon-name>)</article-title><source>Zookeys</source><day>5</day><month>2</month><year>2018</year><volume>2018</volume><issue>734</issue><fpage>121</fpage><lpage>135</lpage><pub-id pub-id-type="doi">10.3897/zookeys.734.22774</pub-id></mixed-citation></tp:treatment-meta><tp:nomenclature><tp:taxon-name>
            <tp:taxon-name-part taxon-name-part-type="genus" reg="Coccus">Coccus</tp:taxon-name-part>
            <tp:taxon-name-part taxon-name-part-type="species" reg="hesperidum">hesperidum</tp:taxon-name-part>
          </tp:taxon-name><tp:taxon-authority>(Linnaeus, 1758)</tp:taxon-authority><xref ref-type="fig" rid="F3">Fig. 3A–F</xref><!--PageBreak--><tp:nomenclature-citation-list><tp:nomenclature-citation><tp:taxon-name>
                <tp:taxon-name-part taxon-name-part-type="genus" reg="Coccus">Coccus</tp:taxon-name-part> <tp:taxon-name-part taxon-name-part-type="species" reg="hesperidum">hesperidum</tp:taxon-name-part></tp:taxon-name><comment>Linnaeus, 1758: 455.</comment></tp:nomenclature-citation></tp:nomenclature-citation-list></tp:nomenclature><tp:treatment-sec sec-type="material" id="SECID0EIDAG"><title>Material examined.</title><p>Adult female: Daehak-dong, Gwanak-gu, Seoul, 09.iv.2014, coll. J.Y. Choi, on <tp:taxon-name><tp:taxon-name-part taxon-name-part-type="family">Orchidaceae</tp:taxon-name-part></tp:taxon-name> sp., 5♀♀; Sinhyo-dong, Seogwipo-si, Jeju-do, 14.ix.2014, coll. J.Y. Choi, on <italic><tp:taxon-name><tp:taxon-name-part taxon-name-part-type="genus" reg="Asplenium">Asplenium</tp:taxon-name-part> <tp:taxon-name-part taxon-name-part-type="species" reg="antiquum">antiquum</tp:taxon-name-part></tp:taxon-name></italic> Makino (<tp:taxon-name><tp:taxon-name-part taxon-name-part-type="family">Aspleniaceae</tp:taxon-name-part></tp:taxon-name>), 5♀♀; Sinbuk-eup, Chuncheon-si, Gangwon-do, 31.v.2015, coll. J.Y. Choi, on <italic><tp:taxon-name><tp:taxon-name-part taxon-name-part-type="genus" reg="Heteropanax">Heteropanax</tp:taxon-name-part> <tp:taxon-name-part taxon-name-part-type="species" reg="fragrans">fragrans</tp:taxon-name-part></tp:taxon-name></italic> (Roxb.) (<tp:taxon-name><tp:taxon-name-part taxon-name-part-type="family">Araliaceae</tp:taxon-name-part></tp:taxon-name>), 5♀♀; Geumam-dong, Deokjin-gu, Jeonju-si, Jeollabuk-do, 06.vi.2015, on same host, 5♀♀; Songhyeon-dong, Andong-si, Gyeongsangbuk-do, 07.vi.2015, on same host, 5♀♀; Guseo-dong, Geumjeong-gu, Busan, 07.vi.2015, on <italic><tp:taxon-name><tp:taxon-name-part taxon-name-part-type="genus" reg="Ficus">Ficus</tp:taxon-name-part> <tp:taxon-name-part taxon-name-part-type="species" reg="benghalensis">benghalensis</tp:taxon-name-part></tp:taxon-name></italic> L., 5♀♀.</p></tp:treatment-sec><tp:treatment-sec sec-type="diagnosis" id="SECID0E5EAG"><title>Diagnosis.</title><p>Adult females in life (Fig. <xref ref-type="fig" rid="F3">3A–F</xref>) highly variable in body color and pigment pattern, but usually dorsum pale yellowish to brownish, with black or brown spots; dermal areolations present; dorsal tubercles present; dorsal tubular ducts present or absent; dorsal setae with sharply pointed apices; marginal setae usually with pointed, bifid or fimbriate apices; multilocular disc-pores usually with ten loculi; ventral tubular ducts with a narrow inner ductule, few present around meso- and procoxa, and anal plates; antennae each 7-segmented; legs each with a tibio-tarsal articulatory sclerosis.</p><fig id="F3" position="float" orientation="portrait"><label>Figure 3.</label><caption><p>
                <italic><tp:taxon-name><tp:taxon-name-part taxon-name-part-type="genus" reg="Coccus">Coccus</tp:taxon-name-part> <tp:taxon-name-part taxon-name-part-type="species" reg="hesperidum">hesperidum</tp:taxon-name-part></tp:taxon-name></italic> (Linnaeus, 1758). <bold>A</bold> population on <italic><tp:taxon-name><tp:taxon-name-part taxon-name-part-type="genus" reg="Asplenium">Asplenium</tp:taxon-name-part> <tp:taxon-name-part taxon-name-part-type="species" reg="antiquum">antiquum</tp:taxon-name-part></tp:taxon-name></italic> <bold>B</bold> adult female on <italic><tp:taxon-name><tp:taxon-name-part taxon-name-part-type="genus" reg="Ficus">Ficus</tp:taxon-name-part> <tp:taxon-name-part taxon-name-part-type="species" reg="benghalensis">benghalensis</tp:taxon-name-part></tp:taxon-name></italic> <bold>C</bold> adult female on <tp:taxon-name><tp:taxon-name-part taxon-name-part-type="family">Orchidaceae</tp:taxon-name-part></tp:taxon-name> sp. <bold>D, E, F</bold> populations on <italic><tp:taxon-name><tp:taxon-name-part taxon-name-part-type="genus" reg="Heteropanax">Heteropanax</tp:taxon-name-part> <tp:taxon-name-part taxon-name-part-type="species" reg="fragrans">fragrans</tp:taxon-name-part></tp:taxon-name></italic>.</p></caption><graphic xmlns:xlink="http://www.w3.org/1999/xlink" xlink:href="zookeys-734-121-g003.jpg" position="float" orientation="portrait" xlink:type="simple" id="oo_183665.jpg"/></fig><p>
            <bold>Host plant</bold>. Recorded from 346 genera in 121 families (<xref ref-type="bibr" rid="B7">García-Morales et al. 2016</xref>). For Korean records, see <xref ref-type="bibr" rid="B25">Paik (1978)</xref>.</p></tp:treatment-sec><tp:treatment-sec sec-type="distribution" id="SECID0E1HAG"><title>Distribution.</title><p>Known from all zoogeographical regions (<xref ref-type="bibr" rid="B7">García-Morales et al. 2016</xref>).</p></tp:treatment-sec><ref-list><ref id="B7"><mixed-citation xmlns:xlink="http://www.w3.org/1999/xlink" xlink:type="simple">
          <person-group><name name-style="western"><surname>García-Morales</surname><given-names>M</given-names></name><name name-style="western"><surname>Denno</surname><given-names>BD</given-names></name><name name-style="western"><surname>Miller</surname><given-names>DR</given-names></name><name name-style="western"><surname>Miller</surname><given-names>GL</given-names></name><name name-style="western"><surname>Ben-Dov</surname><given-names>Y</given-names></name><name name-style="western"><surname>Hardy</surname><given-names>NB</given-names></name></person-group> (<year>2016</year>) ScaleNet: A literature-based model of scale insect biology and systematics. <ext-link xlink:type="simple" ext-link-type="uri" xlink:href="http://scalenet.info">http://scalenet.info</ext-link>, <ext-link xlink:type="simple" ext-link-type="doi" xlink:href="10.1093/database/bav118">https://doi.org/10.1093/database/bav118</ext-link></mixed-citation></ref><ref id="B25"><mixed-citation xmlns:xlink="http://www.w3.org/1999/xlink" xlink:type="simple">
          <person-group><name name-style="western"><surname>Paik</surname><given-names>WH</given-names></name></person-group> (<year>1978</year>) Illustrated flora and fauna of Korea. <tp:taxon-name><tp:taxon-name-part taxon-name-part-type="class">Insecta</tp:taxon-name-part></tp:taxon-name> (VI). No. 22. Min. Education, 481 pp.</mixed-citation></ref></ref-list></tp:taxon-treatment>
