# Supplementary material for: Review of the genus Coccus Linnaeus from Korea, with description of a new species (Hemiptera, Coccomorpha, Coccidae)
Source: Zookeys. 2018 Feb 5;(734):121–35. doi: 10.3897/zookeys.734.22774 (PMC5904335; doi:10.3897/zookeys.734.22774)
Supplement: XML Treatment for Coccus malloti [file zookeys.734.22774-treatment4.xml]

<!DOCTYPE tp:taxon-treatment
  PUBLIC "-//TaxonX//DTD Taxonomic Treatment Publishing DTD v0 20100105//EN" "tax-treatment-NSO.dtd">
<tp:taxon-treatment xmlns:tp="http://www.plazi.org/taxpub"><tp:treatment-meta><kwd-group><label>Taxon classification</label><kwd><named-content xmlns:xlink="http://www.w3.org/1999/xlink" content-type="kingdom">Animalia</named-content></kwd><kwd><named-content xmlns:xlink="http://www.w3.org/1999/xlink" content-type="order">Hemiptera</named-content></kwd><kwd><named-content xmlns:xlink="http://www.w3.org/1999/xlink" content-type="family">Coccidae</named-content></kwd></kwd-group><mixed-citation publication-type="journal"><person-group><name><surname>Choi</surname><given-names>Jinyeong</given-names></name><name><surname>Lee</surname><given-names>Seunghwan</given-names></name></person-group><article-title>Review of the genus <italic><tp:taxon-name><tp:taxon-name-part taxon-name-part-type="genus" reg="Coccus">Coccus</tp:taxon-name-part></tp:taxon-name></italic> Linnaeus from Korea, with description of a new species (<tp:taxon-name><tp:taxon-name-part taxon-name-part-type="order">Hemiptera</tp:taxon-name-part></tp:taxon-name>, <tp:taxon-name><tp:taxon-name-part taxon-name-part-type="above-genus">Coccomorpha</tp:taxon-name-part></tp:taxon-name>, <tp:taxon-name><tp:taxon-name-part taxon-name-part-type="family">Coccidae</tp:taxon-name-part></tp:taxon-name>)</article-title><source>Zookeys</source><day>5</day><month>2</month><year>2018</year><volume>2018</volume><issue>734</issue><fpage>121</fpage><lpage>135</lpage><pub-id pub-id-type="doi">10.3897/zookeys.734.22774</pub-id></mixed-citation></tp:treatment-meta><tp:nomenclature><tp:taxon-name>
            <tp:taxon-name-part taxon-name-part-type="genus" reg="Coccus">Coccus</tp:taxon-name-part>
            <tp:taxon-name-part taxon-name-part-type="species" reg="malloti">malloti</tp:taxon-name-part>
          </tp:taxon-name><tp:taxon-authority>(Takahashi, 1956)</tp:taxon-authority><xref ref-type="fig" rid="F4">Figs 4A–B</xref><xref ref-type="fig" rid="F5">, 5A–Q</xref><tp:nomenclature-citation-list><tp:nomenclature-citation><tp:taxon-name>
                <tp:taxon-name-part taxon-name-part-type="genus" reg="Pulvinaria">Pulvinaria</tp:taxon-name-part> <tp:taxon-name-part taxon-name-part-type="species" reg="malloti">malloti</tp:taxon-name-part></tp:taxon-name><comment>Takahashi, 1956: 25.</comment></tp:nomenclature-citation></tp:nomenclature-citation-list></tp:nomenclature><tp:treatment-sec sec-type="material" id="SECID0EBMAT"><title>Material examined.</title><p>Adult female: Jeollanam-do, Gwangyang-si, Ongnyong-myeon, Chusan-ri, 28.v.2015, coll. J.Y. Choi, on <italic><tp:taxon-name><tp:taxon-name-part taxon-name-part-type="genus" reg="Ilex">Ilex</tp:taxon-name-part> <tp:taxon-name-part taxon-name-part-type="species" reg="cornuta">cornuta</tp:taxon-name-part></tp:taxon-name></italic> Lindl. (<tp:taxon-name><tp:taxon-name-part taxon-name-part-type="family">Aquifoliaceae</tp:taxon-name-part></tp:taxon-name>), 9♀♀; Jeju-do, Seogwipo-si, Andeok-myeon, Gamsan-ri, 27.iv.2016, coll. J.Y. Choi, on <italic><tp:taxon-name><tp:taxon-name-part taxon-name-part-type="genus" reg="Aphananthe">Aphananthe</tp:taxon-name-part> <tp:taxon-name-part taxon-name-part-type="species" reg="aspera">aspera</tp:taxon-name-part></tp:taxon-name></italic> (Thunb.) (<tp:taxon-name><tp:taxon-name-part taxon-name-part-type="family">Cannabaceae</tp:taxon-name-part></tp:taxon-name>), 1♀.</p></tp:treatment-sec><tp:treatment-sec sec-type="diagnosis" id="SECID0EBLAG"><title>Diagnosis.</title><p>Adult females in life (Fig. <xref ref-type="fig" rid="F4">4A–B</xref>) with a reticulated pattern of black stripes and a longitudinal band medially on dorsum; dermal areolations present but small; dorsal tubercles present; dorsal tubular ducts absent; dorsal setae sharply spinose; marginal setae mostly with simple pointed apices; multilocular disc-pores usually with ten loculi; ventral tubular ducts of three types: Type I with a broad inner ductule, densely present on posterior medial area of head; frequent on anterior medial area of prothorax, extending to inner submarginal area of thorax; and also sparsely scattered on inner submarginal area of abdomen; Type II with a narrow inner ductule and a large flower-shaped terminal gland, rarely present on inner submarginal area and posterior medial area of abdomen; Type III with a long filamentous inner ductule and a quite small terminal gland, moderately present on submarginal area between anal clefts and each posterior spiracular furrow; all types of ventral tubular ducts absent on medial area of meso-, metathorax and anterior abdomen, and submarginal area of head; antennae each eight segments; legs each with a tibio-tarsal sclerosis on the articulation.</p><fig id="F4" position="float" orientation="portrait"><label>Figure 4.</label><caption><p>
                <italic><tp:taxon-name><tp:taxon-name-part taxon-name-part-type="genus" reg="Coccus">Coccus</tp:taxon-name-part> <tp:taxon-name-part taxon-name-part-type="species" reg="malloti">malloti</tp:taxon-name-part></tp:taxon-name></italic> (Takahashi, 1956). <bold>A</bold> adult female on <italic><tp:taxon-name><tp:taxon-name-part taxon-name-part-type="genus" reg="Ilex">Ilex</tp:taxon-name-part> <tp:taxon-name-part taxon-name-part-type="species" reg="cornuta">cornuta</tp:taxon-name-part></tp:taxon-name></italic> <bold>B</bold> adult female on <italic><tp:taxon-name><tp:taxon-name-part taxon-name-part-type="genus" reg="Aphananthe">Aphananthe</tp:taxon-name-part> <tp:taxon-name-part taxon-name-part-type="species" reg="aspera">aspera</tp:taxon-name-part></tp:taxon-name></italic>.</p></caption><graphic xmlns:xlink="http://www.w3.org/1999/xlink" xlink:href="zookeys-734-121-g004.jpg" position="float" orientation="portrait" xlink:type="simple" id="oo_183666.jpg"/></fig><!--PageBreak--></tp:treatment-sec><tp:treatment-sec sec-type="redescription" id="SECID0E5MAG"><title>Redescription.</title><p>
            <bold>Adult female. Living appearance</bold> (Figs <xref ref-type="fig" rid="F4">4A–B</xref>). Body elongate oval, flattened, or slightly convex. Young adult females yellowish to dark brownish, with a reticulated pattern of brown or black stripes, getting darker at maturity. Eggs reddish in color, stored beneath venter.</p><p>
            <bold>Slide-mounted material</bold> (Fig. <xref ref-type="fig" rid="F5">5A–Q</xref>). Body elongate oval, 3.6–4.8 mm long, 2.2–3.3 mm wide, with shallow to deep stigmatic cleft; anal clefts approximately 1/6 of body length.</p><fig id="F5" position="float" orientation="portrait"><label>Figure 5.</label><caption><p>
                <italic><tp:taxon-name><tp:taxon-name-part taxon-name-part-type="genus" reg="Coccus">Coccus</tp:taxon-name-part> <tp:taxon-name-part taxon-name-part-type="species" reg="malloti">malloti</tp:taxon-name-part></tp:taxon-name></italic> (Takahashi, 1956), adult female. <bold>A</bold> dorsal microduct <bold>B</bold> dorsal tubercle <bold>C</bold> dermal areolations <bold>D</bold> dorsal seta <bold>E</bold> stigmatic spines <bold>F</bold> marginal seta <bold>G</bold> anal plates <bold>H</bold> preopercular pore <bold>I</bold> multilocular disc-pores <bold>J</bold> ventral tubular duct (Type II) <bold>K</bold> leg <bold>L</bold> ventral tubular duct (Type III) <bold>M</bold> ventral tubular ducts (Type I) <bold>N</bold> ventral seta <bold>O</bold> spiracular pore <bold>P</bold> ventral microduct <bold>Q</bold> antenna. Scale bars: 200 μm (<bold>K, Q</bold>); 100μm (<bold>G</bold>); 50 μm (<bold>C, E</bold>); others = 10 μm.</p></caption><graphic xmlns:xlink="http://www.w3.org/1999/xlink" xlink:href="zookeys-734-121-g005.jpg" position="float" orientation="portrait" xlink:type="simple" id="oo_183667.jpg"/></fig><p>
            <italic>Dorsum</italic>. Derm membranous. Dermal areolations oval and small, each with a microduct. Dorsal tubercles normally convex, present on submarginal area, 1–5 in total on each side: one or two between apex of head and anterior stigmatic cleft, zero to two between anterior and posterior stigmatic clefts, and zero or one between posterior stigmatic cleft and anal cleft. Dorsal setae sharply spinose, short, stout, each 6–9 μm long, moderately distributed on dorsum. Dorsal tubular ducts absent. Dorsal microducts evenly scattered over entire dorsum. Preopercular pores round and small, 3–5 μm wide, set in a small group of approximately 8 in front of anal plates. Anal plates quadrate, 217–249 μm long, 169–198 μm wide, each with slightly concaved posterolateral margin, usually posterolateral margin quite longer than anterolateral margin; anterolateral margin 123–143 μm long, posterolateral margin 150–169 μm long; each plate with four apical setae. Ano-genital fold with two pairs of anterior and three pairs of lateral margin setae. Anal ring with six long setae.</p><p>
            <italic>Margin</italic>. Marginal setae spinose, straight or slightly bent, each 14–22 μm long, mostly with simple pointed apices; with 30–43 present between anterior stigmatic clefts; 13–17 laterally present between anterior and posterior stigmatic clefts, 22–38 present between posterior stigmatic cleft and anal clefts. Stigmatic clefts shallow to deep, each with three stigmatic spines, median spine nearly twice as long as lateral spine: medians 60–75μm long, laterals 24–38 μm long. Eyespots located near margin.</p><p>
            <bold><italic>Venter.</italic></bold> Derm membranous. Multilocular disc-pores 6–7 μm wide, each with 8–10 loculi, mostly with ten loculi, abundant around vulvar area; one or two transverse rows on each abdominal segments; and also small groups present laterad of each metacoxa and mesocoxa, but not observed around procoxa. Spiracular pores 4–5 μm wide, each with five loculi, in a narrow band 2–4 pores wide between each spiracle and stigmatic cleft. Ventral tubular ducts of three types: Type I each with 33–39 μm long, with a developed outer ductule and a moderately broad inner ductule, straight or slightly curved, with a flower-shaped terminal gland, densely present on posterior medial area of head; frequent on anterior medial area of prothorax, extending to inner submarginal area of thorax; and also sparsely scattered on inner submarginal area of abdomen; Type II each with 16–24 μm long, with a narrow inner ductule and a large flower-shaped terminal gland, rarely present on inner submarginal area and posterior medial area of abdomen; Type III each with 15–24 μm long, with a long filamentous inner ductule and a quite small terminal gland, moderately present on submarginal area between anal clefts and each posterior spiracular furrow; all types of ventral tubular ducts absent on medial area of meso- and metathorax and anterior abdomen, and submarginal area of head. Ventral microducts present on entire venter, especially frequent on sub<!--PageBreak--><!--PageBreak-->margin. Ventral setae with three pairs of long pregenital setae; approximately three or four pairs of long and short setae between antennae; other setae sharply spinose, each 5–10 μm long, sparsely distributed over entire venter. Legs well developed, each with a tibio-tarsal articulation and an articulatory sclerosis; total length of each metathoracic leg 614–769 μm long: each coxa 141–189 μm long, trochanter+femer 209–257 μm long, tibia+tarsus 243–311 μm long, claw 17–24 μm long. Tarsal digitules thinner and longer than claw digitules. Spiracles normal, mostly posterior peritreme broader than anterior: anterior peritremes each 37–52 μm wide, posterior peritremes each 45–61 μm wide. Antenna 8-segmented, each 339–399 μm long. Clypeolabral shield 138–157 μm wide.</p></tp:treatment-sec><tp:treatment-sec sec-type="host" id="SECID0EEQAG"><title>Host plant.</title><p>Recorded from six genera in six families (<xref ref-type="bibr" rid="B7">García-Morales et al. 2016</xref>). In Korea, it was found on <italic><tp:taxon-name><tp:taxon-name-part taxon-name-part-type="genus" reg="Aphananthe">Aphananthe</tp:taxon-name-part> <tp:taxon-name-part taxon-name-part-type="species" reg="aspera">aspera</tp:taxon-name-part></tp:taxon-name></italic> (<tp:taxon-name><tp:taxon-name-part taxon-name-part-type="family">Cannabaceae</tp:taxon-name-part></tp:taxon-name>) and <italic><tp:taxon-name><tp:taxon-name-part taxon-name-part-type="genus" reg="Ilex">Ilex</tp:taxon-name-part> <tp:taxon-name-part taxon-name-part-type="species" reg="cornuta">cornuta</tp:taxon-name-part></tp:taxon-name></italic> (<tp:taxon-name><tp:taxon-name-part taxon-name-part-type="family">Aquifoliaceae</tp:taxon-name-part></tp:taxon-name>).</p></tp:treatment-sec><tp:treatment-sec sec-type="distribution" id="SECID0EORAG"><title>Distribution.</title><p>Only known from Japan (<xref ref-type="bibr" rid="B27">Takahashi 1956</xref>); first record for Korea.</p></tp:treatment-sec><tp:treatment-sec sec-type="comments" id="SECID0EYRAG"><title>Comments.</title><p>The above description based on Korean specimens agrees well with that of <xref ref-type="bibr" rid="B27">Takahashi (1956)</xref>, except that variation in the number of dorsal tubercles and marginal setae, and exact distributions of each type of ventral tubular ducts are newly provided in this study. <italic><tp:taxon-name><tp:taxon-name-part taxon-name-part-type="genus" reg="Coccus">Coccus</tp:taxon-name-part> <tp:taxon-name-part taxon-name-part-type="species" reg="malloti">malloti</tp:taxon-name-part></tp:taxon-name></italic> probably has intermediate morphological characters between the tribes <tp:taxon-name><tp:taxon-name-part taxon-name-part-type="tribe">Coccini</tp:taxon-name-part></tp:taxon-name> and <tp:taxon-name><tp:taxon-name-part taxon-name-part-type="tribe">Pulvinariini</tp:taxon-name-part></tp:taxon-name>. However, the woolly test, known as ovisac and one of the typical characters of the <tp:taxon-name><tp:taxon-name-part taxon-name-part-type="tribe">Pulvinariini</tp:taxon-name-part></tp:taxon-name>, is not observed in the species. In addition, some slide-mounted specimens of <italic><tp:taxon-name><tp:taxon-name-part taxon-name-part-type="genus" reg="Coccus">C.</tp:taxon-name-part> <tp:taxon-name-part taxon-name-part-type="species" reg="malloti">malloti</tp:taxon-name-part></tp:taxon-name></italic> contain eggs and nymphs in their body, which indirectly indicates that they would not produce an ovisac for oviposition. Although <italic><tp:taxon-name><tp:taxon-name-part taxon-name-part-type="genus" reg="Coccus">Coccus</tp:taxon-name-part> <tp:taxon-name-part taxon-name-part-type="species" reg="malloti">malloti</tp:taxon-name-part></tp:taxon-name></italic> would be retained in the tribe <tp:taxon-name><tp:taxon-name-part taxon-name-part-type="tribe">Coccini</tp:taxon-name-part></tp:taxon-name>, it needs to be reviewed with its type materials to clarify the exact generic position of the species.</p></tp:treatment-sec><ref-list><ref id="B7"><mixed-citation xmlns:xlink="http://www.w3.org/1999/xlink" xlink:type="simple">
          <person-group><name name-style="western"><surname>García-Morales</surname><given-names>M</given-names></name><name name-style="western"><surname>Denno</surname><given-names>BD</given-names></name><name name-style="western"><surname>Miller</surname><given-names>DR</given-names></name><name name-style="western"><surname>Miller</surname><given-names>GL</given-names></name><name name-style="western"><surname>Ben-Dov</surname><given-names>Y</given-names></name><name name-style="western"><surname>Hardy</surname><given-names>NB</given-names></name></person-group> (<year>2016</year>) ScaleNet: A literature-based model of scale insect biology and systematics. <ext-link xlink:type="simple" ext-link-type="uri" xlink:href="http://scalenet.info">http://scalenet.info</ext-link>, <ext-link xlink:type="simple" ext-link-type="doi" xlink:href="10.1093/database/bav118">https://doi.org/10.1093/database/bav118</ext-link></mixed-citation></ref><ref id="B27"><mixed-citation xmlns:xlink="http://www.w3.org/1999/xlink" xlink:type="simple">
          <person-group><name name-style="western"><surname>Takahashi</surname><given-names>R</given-names></name></person-group> (<year>1956</year>) <article-title><italic><tp:taxon-name><tp:taxon-name-part taxon-name-part-type="genus">Pulvinaria</tp:taxon-name-part></tp:taxon-name></italic> of Japan (<tp:taxon-name><tp:taxon-name-part taxon-name-part-type="family">Coccidae</tp:taxon-name-part></tp:taxon-name>, <tp:taxon-name><tp:taxon-name-part taxon-name-part-type="suborder">Homoptera</tp:taxon-name-part></tp:taxon-name>).</article-title> <source>Kontyu</source> <volume>24</volume>: <fpage>23</fpage>–<lpage>30</lpage>.</mixed-citation></ref></ref-list></tp:taxon-treatment>
