# Supplementary material for: Review of the genus Coccus Linnaeus from Korea, with description of a new species (Hemiptera, Coccomorpha, Coccidae)
Source: Zookeys. 2018 Feb 5;(734):121–35. doi: 10.3897/zookeys.734.22774 (PMC5904335; doi:10.3897/zookeys.734.22774)
Supplement: XML Treatment for Coccus pseudomagnoliarum [file zookeys.734.22774-treatment5.xml]

<!DOCTYPE tp:taxon-treatment
  PUBLIC "-//TaxonX//DTD Taxonomic Treatment Publishing DTD v0 20100105//EN" "tax-treatment-NSO.dtd">
<tp:taxon-treatment xmlns:tp="http://www.plazi.org/taxpub"><tp:treatment-meta><kwd-group><label>Taxon classification</label><kwd><named-content xmlns:xlink="http://www.w3.org/1999/xlink" content-type="kingdom">Animalia</named-content></kwd><kwd><named-content xmlns:xlink="http://www.w3.org/1999/xlink" content-type="order">Hemiptera</named-content></kwd><kwd><named-content xmlns:xlink="http://www.w3.org/1999/xlink" content-type="family">Coccidae</named-content></kwd></kwd-group><mixed-citation publication-type="journal"><person-group><name><surname>Choi</surname><given-names>Jinyeong</given-names></name><name><surname>Lee</surname><given-names>Seunghwan</given-names></name></person-group><article-title>Review of the genus <italic><tp:taxon-name><tp:taxon-name-part taxon-name-part-type="genus" reg="Coccus">Coccus</tp:taxon-name-part></tp:taxon-name></italic> Linnaeus from Korea, with description of a new species (<tp:taxon-name><tp:taxon-name-part taxon-name-part-type="order">Hemiptera</tp:taxon-name-part></tp:taxon-name>, <tp:taxon-name><tp:taxon-name-part taxon-name-part-type="above-genus">Coccomorpha</tp:taxon-name-part></tp:taxon-name>, <tp:taxon-name><tp:taxon-name-part taxon-name-part-type="family">Coccidae</tp:taxon-name-part></tp:taxon-name>)</article-title><source>Zookeys</source><day>5</day><month>2</month><year>2018</year><volume>2018</volume><issue>734</issue><fpage>121</fpage><lpage>135</lpage><pub-id pub-id-type="doi">10.3897/zookeys.734.22774</pub-id></mixed-citation></tp:treatment-meta><tp:nomenclature><tp:taxon-name>
            <tp:taxon-name-part taxon-name-part-type="genus" reg="Coccus">Coccus</tp:taxon-name-part>
            <tp:taxon-name-part taxon-name-part-type="species" reg="pseudomagnoliarum">pseudomagnoliarum</tp:taxon-name-part>
          </tp:taxon-name><tp:taxon-authority>(Kuwana, 1914)</tp:taxon-authority><xref ref-type="fig" rid="F6">Fig. 6A–B</xref><!--PageBreak--><tp:nomenclature-citation-list><tp:nomenclature-citation><tp:taxon-name>
                <tp:taxon-name-part taxon-name-part-type="genus" reg="Lecanium">Lecanium</tp:taxon-name-part> (<tp:taxon-name-part taxon-name-part-type="subgenus" reg="Eulecanium">Eulecanium</tp:taxon-name-part>) <tp:taxon-name-part taxon-name-part-type="species" reg="pseudomagnoliarum">pseudomagnoliarum</tp:taxon-name-part></tp:taxon-name><comment>Kuwana, 1914: 7.</comment></tp:nomenclature-citation></tp:nomenclature-citation-list></tp:nomenclature><tp:treatment-sec sec-type="material" id="SECID0ENVAG"><title>Material examined.</title><p>Adult female: Sujeong-dong, Yeosu-si, Jeollanam-do, 27.v.2015, coll. J.Y. Choi, on <italic><tp:taxon-name><tp:taxon-name-part taxon-name-part-type="genus" reg="Celtis">Celtis</tp:taxon-name-part></tp:taxon-name></italic> sp. (<tp:taxon-name><tp:taxon-name-part taxon-name-part-type="family">Cannabaceae</tp:taxon-name-part></tp:taxon-name>), 10♀♀.</p></tp:treatment-sec><tp:treatment-sec sec-type="diagnosis" id="SECID0E6VAG"><title>Diagnosis.</title><p>Adult females in life (Fig. <xref ref-type="fig" rid="F6">6A–B</xref>) greenish or greyish, with light or dark yellow mottling; dermal areolations present; dorsal tubercles absent; dorsal tubular ducts absent; dorsal setae with sharply pointed apices; marginal setae with simple pointed or spatulate apices; multilocular disc-pores usually with 6–10 loculi; ventral tubular ducts with a narrow inner ductule, few present on submaginal area of posterior abdomen; antennae each 8-segmented; legs without tibio-tarsal articulatory scleroses.</p><fig id="F6" position="float" orientation="portrait"><label>Figure 6.</label><caption><p>
                <italic><tp:taxon-name><tp:taxon-name-part taxon-name-part-type="genus" reg="Coccus">Coccus</tp:taxon-name-part> <tp:taxon-name-part taxon-name-part-type="species" reg="pseudomagnoliarum">pseudomagnoliarum</tp:taxon-name-part></tp:taxon-name></italic> (Kuwana, 1914). <bold>A</bold> immature adult females <bold>B</bold> mature adult female and 1<sup>st</sup> instars.</p></caption><graphic xmlns:xlink="http://www.w3.org/1999/xlink" xlink:href="zookeys-734-121-g006.jpg" position="float" orientation="portrait" xlink:type="simple" id="oo_183668.jpg"/></fig></tp:treatment-sec><tp:treatment-sec sec-type="host" id="SECID0EHXAG"><title>Host plant.</title><p>Recorded from six genera in five families (<xref ref-type="bibr" rid="B7">García-Morales et al. 2016</xref>). In Korea, it has been recorded from the following plants: <italic><tp:taxon-name><tp:taxon-name-part taxon-name-part-type="genus" reg="Celtis">Celtis</tp:taxon-name-part> <tp:taxon-name-part taxon-name-part-type="species" reg="willdenowiana">willdenowiana</tp:taxon-name-part></tp:taxon-name></italic> (<tp:taxon-name><tp:taxon-name-part taxon-name-part-type="family">Cannabaceae</tp:taxon-name-part></tp:taxon-name>), <italic><tp:taxon-name><tp:taxon-name-part taxon-name-part-type="genus" reg="Citrus">Citrus</tp:taxon-name-part></tp:taxon-name></italic> sp., <italic><tp:taxon-name><tp:taxon-name-part taxon-name-part-type="genus" reg="Phellodendron">Phellodendron</tp:taxon-name-part> <tp:taxon-name-part taxon-name-part-type="species" reg="amurense">amurense</tp:taxon-name-part></tp:taxon-name></italic>, <italic><tp:taxon-name><tp:taxon-name-part taxon-name-part-type="genus" reg="Poncirus">Poncirus</tp:taxon-name-part> <tp:taxon-name-part taxon-name-part-type="species" reg="trifoliata">trifoliata</tp:taxon-name-part></tp:taxon-name></italic> (<tp:taxon-name><tp:taxon-name-part taxon-name-part-type="family">Rutaceae</tp:taxon-name-part></tp:taxon-name>), <italic><tp:taxon-name><tp:taxon-name-part taxon-name-part-type="genus" reg="Clerodendron">Clerodendron</tp:taxon-name-part> <tp:taxon-name-part taxon-name-part-type="species" reg="trichotomum">trichotomum</tp:taxon-name-part></tp:taxon-name></italic> (<tp:taxon-name><tp:taxon-name-part taxon-name-part-type="family">Lamiaceae</tp:taxon-name-part></tp:taxon-name>), and <italic><tp:taxon-name><tp:taxon-name-part taxon-name-part-type="genus" reg="Zelkova">Zelkova</tp:taxon-name-part> <tp:taxon-name-part taxon-name-part-type="species" reg="serrata">serrata</tp:taxon-name-part></tp:taxon-name></italic> (<tp:taxon-name><tp:taxon-name-part taxon-name-part-type="family">Ulmaceae</tp:taxon-name-part></tp:taxon-name>) (<xref ref-type="bibr" rid="B25">Paik 1978</xref>).</p></tp:treatment-sec><tp:treatment-sec sec-type="distribution" id="SECID0EH1AG"><title>Distribution.</title><p>Mainly known from Palearctic Region including Australia, Europe, Iran, Israel, Japan, Russia, Korea, and USA (<xref ref-type="bibr" rid="B7">García-Morales et al. 2016</xref>).</p><!--PageBreak--></tp:treatment-sec><ref-list><ref id="B7"><mixed-citation xmlns:xlink="http://www.w3.org/1999/xlink" xlink:type="simple">
          <person-group><name name-style="western"><surname>García-Morales</surname><given-names>M</given-names></name><name name-style="western"><surname>Denno</surname><given-names>BD</given-names></name><name name-style="western"><surname>Miller</surname><given-names>DR</given-names></name><name name-style="western"><surname>Miller</surname><given-names>GL</given-names></name><name name-style="western"><surname>Ben-Dov</surname><given-names>Y</given-names></name><name name-style="western"><surname>Hardy</surname><given-names>NB</given-names></name></person-group> (<year>2016</year>) ScaleNet: A literature-based model of scale insect biology and systematics. <ext-link xlink:type="simple" ext-link-type="uri" xlink:href="http://scalenet.info">http://scalenet.info</ext-link>, <ext-link xlink:type="simple" ext-link-type="doi" xlink:href="10.1093/database/bav118">https://doi.org/10.1093/database/bav118</ext-link></mixed-citation></ref><ref id="B25"><mixed-citation xmlns:xlink="http://www.w3.org/1999/xlink" xlink:type="simple">
          <person-group><name name-style="western"><surname>Paik</surname><given-names>WH</given-names></name></person-group> (<year>1978</year>) Illustrated flora and fauna of Korea. <tp:taxon-name><tp:taxon-name-part taxon-name-part-type="class">Insecta</tp:taxon-name-part></tp:taxon-name> (VI). No. 22. Min. Education, 481 pp.</mixed-citation></ref></ref-list></tp:taxon-treatment>
